# Supplementary material for: Analytical and Clinical Performance of the NeuMoDx™ Platform for Cytomegalovirus and Epstein–Barr Virus Viral Load Testing
Source: Viruses. 2024 Apr 25;16(5):671. doi: 10.3390/v16050671 (PMC11125657; doi:10.3390/v16050671)
Supplement: Supplementary file 1 [file viruses-16-00671-s001.zip]

Archive with 1 entries (1 files):
- viruses-2896427-supplementary.pdf
